# Supplementary material for: Mining biomedical images towards valuable information retrieval in biomedical and life sciences
Source: Database (Oxford). 2016 Aug 18;2016:baw118. doi: 10.1093/database/baw118 (PMC4990152; doi:10.1093/database/baw118)
Supplement: Supplementary Data [file supp_baw118_suppl_data.zip]

Archive with 2 entries (2 files):
- SM_Table_S1.docx
- SM_Table_S2.docx
